# Supplementary material for: SGLT2 Inhibition as a Perioperative Cardiorenal Stabilizer in Cardiac Surgery: Integrated Clinical Cohort and Pleiotropic Network-Based Pharmacological Analysis
Source: J Clin Med. 2026 Apr 10;15(8):2873. doi: 10.3390/jcm15082873 (PMC13115701; doi:10.3390/jcm15082873)
Supplement: Supplementary file 1 [file jcm-15-02873-s001.zip]

Archive with 1 entries (1 files):
- jcm-4224608-supplementary.pdf
